# Supplementary material for: Reduced Antibiotic Resistance in the Rhizosphere of Lupinus albus in Mercury-Contaminated Soil Mediated by the Addition of PGPB
Source: Biology (Basel). 2023 May 31;12(6):801. doi: 10.3390/biology12060801 (PMC10295369; doi:10.3390/biology12060801)
Supplement: Supplementary file 1 [file biology-12-00801-s001.zip]

Archive with 1 entries (1 files):
- biology-2213643-supplementary.xlsx
