# Supplementary material for: Reduced Antibiotic Resistance in the Rhizosphere of Lupinus albus in Mercury-Contaminated Soil Mediated by the Addition of PGPB
Source: Biology (Basel). 2023 May 31;12(6):801. doi: 10.3390/biology12060801 (PMC10295369; doi:10.3390/biology12060801)
Supplement: Supplementary file 1 [file biology-12-00801-s001.zip › biology-2213643-supplementary.xlsx]

## Sheet: Table S1
Phylum
Taxon	Cont S	Cont P
Verrucomicrobia	0	1.79775
Calditrichaeota	0	1.57303
Spirochaetes	0	1.1236
Armatimonadetes	0	0.898876
Deinococcus-Thermus	0	0.898876
Tenericutes	3.50467	0
Thermotogae	3.50467	0
Gemmatimonadetes	3.73832	2.69663
Euryarchaeota	3.97196	1.57303
Viruses	3.97196	3.59551
cannot be assigned to a (non-viral) phylum	4.20561	2.47191
Cyanobacteria	4.20561	2.02247
Bacteroidetes	4.90654	3.82022
Chloroflexi	4.90654	1.34831
Acidobacteria	5.14019	3.59551
Firmicutes	5.60748	1.79775
Planctomycetes	9.34579	6.51685
Proteobacteria	16.8224	32.1348
Actinobacteria	26.1682	32.1348

## Sheet: Table S2
Order
Taxon	Cont S	Cont P
Caulobacterales	0	1.79775
Caldilineales	0	1.1236
Chromatiales	0	0.898876
Flavobacteriales	0	0.898876
Neisseriales	0	0.898876
Streptosporangiales	0	0.898876
Acidimicrobiales	0	0.674157
Alteromonadales	0	0.674157
Chitinophagales	0	0.674157
Halanaerobiales	0	0.674157
Pirellulales	0	0.674157
Rhodocyclales	0	0.674157
Synechococcales	0	0.674157
Verrucomicrobiales	0	0.674157
Aeromonadales	0	0.449438
Deinococcales	0	0.449438
Fimbriimonadales	0	0.449438
Leptospirales	0	0.449438
Methanobacteriales	0	0.449438
Methanosarcinales	0	0.449438
Methylococcales	0	0.449438
Pleurocapsales	0	0.449438
Silvanigrellales	0	0.449438
Spirochaetales	0	0.449438
Cytophagales	0.934579	1.1236
Egicoccales	0.934579	0.449438
Emcibacterales	0.934579	0.449438
Euzebyales	0.934579	0.674157
Gemmatimonadales	0.934579	2.02247
Nakamurellales	0.934579	0.674157
Nitrosomonadales	0.934579	0.449438
Oscillatoriales	0.934579	0.449438
Rhodobacterales	0.934579	1.1236
Rhodospirillales	0.934579	1.79775
Xanthomonadales	0.934579	0.898876
Actinopolysporales	0.934579	0
Bacteriovoracales	0.934579	0
Bacteroidetes Order II. Incertae sedis	0.934579	0
Cellvibrionales	0.934579	0
Enterobacterales	0.934579	0
Glycomycetales	0.934579	0
Legionellales	0.934579	0
Methanomicrobiales	0.934579	0
Natrialbales	0.934579	0
Sphaerobacterales	0.934579	0
Syntrophobacterales	0.934579	0
Thermoanaerobacterales	0.934579	0
Tepidiformales	1.16822	0.449438
Viruses	1.16822	2.92135
Oceanospirillales	1.16822	0
Acidobacteriales	1.40187	0.898876
Nostocales	1.40187	0.449438
Burkholderiales	1.63551	4.49438
Geodermatophilales	1.63551	1.1236
Myxococcales	1.63551	2.02247
Clostridiales	1.63551	0
Ktedonobacterales	1.63551	0
Bradymonadales	1.86916	0.449438
Sphingobacteriales	1.86916	1.1236
Bacillales	2.1028	0.898876
Bryobacterales	2.1028	1.34831
Catenulisporales	2.1028	0.449438
Micromonosporales	2.1028	1.1236
Planctomycetales	2.1028	0.898876
Pseudonocardiales	2.1028	2.69663
Gemmatales	2.57009	1.57303
Streptomycetales	2.80374	5.8427
Solirubrobacterales	3.03738	2.02247
Isosphaerales	3.50467	1.34831
Micrococcales	3.50467	3.59551
Propionibacteriales	3.50467	6.29213
Pseudomonadales	3.97196	3.14607
Rubrobacterales	4.20561	2.24719
cannot be assigned to a (non-viral) order	4.6729	6.51685
Sphingomonadales	4.6729	2.47191
Rhizobiales	5.37383	11.236
Corynebacteriales	5.84112	5.8427

## Sheet: Table S3
Genus
taxon_name	Cont S	Cont P
Caulobacter	0	1.19048
Azospirillum	0	0.992063
Caldithrix	0	0.992063
Kribbella	0	0.992063
Luteitalea	0	0.992063
Paraburkholderia	0	0.992063
Phenylobacterium	0	0.992063
Rhodoferax	0	0.992063
Agrobacterium	0	0.793651
Flavobacterium	0	0.396825
Gemmatimonas	0	0.396825
Ilumatobacter	0	0.396825
Lysobacter	0	0.396825
Methyloceanibacter	0	0.396825
Microlunatus	0	0.396825
Myxococcus	0	0.396825
Neisseria	0	0.396825
Roseimicrobium	0	0.396825
Salinibacterium	0	0.396825
Sphingobacterium	0	0.396825
Acidibrevibacterium	0	0.198413
Acidihalobacter	0	0.198413
Acinetobacter	0	0.198413
Actinomadura	0	0.198413
Actinosynnema	0	0.198413
Aeribacillus	0	0.198413
Aeromonas	0	0.198413
Agromyces	0	0.198413
Altererythrobacter	0	0.198413
Anoxybacter	0	0.198413
Archangium	0	0.198413
Aromatoleum	0	0.198413
Brachybacterium	0	0.198413
Burkholderia	0	0.198413
Caldilinea	0	0.198413
Calothrix	0	0.198413
Candidatus Methylospira	0	0.198413
Chloracidobacterium	0	0.198413
Chryseobacterium	0	0.198413
Chryseolinea	0	0.198413
Deinococcus	0	0.198413
Diaphorobacter	0	0.198413
Ensifer	0	0.198413
Fimbriimonas	0	0.198413
Flavihumibacter	0	0.198413
Flavisolibacter	0	0.198413
Frondihabitans	0	0.198413
Georgenia	0	0.198413
Gracilibacillus	0	0.198413
Halobacterium	0	0.198413
Herbaspirillum	0	0.198413
Hoyosella	0	0.198413
Hydrogenophaga	0	0.198413
Hypericibacter	0	0.198413
Kitasatospora	0	0.198413
Leptolyngbya	0	0.198413
Leucobacter	0	0.198413
Liberibacter	0	0.198413
Luteimicrobium	0	0.198413
Lysinimonas	0	0.198413
Mariniblastus	0	0.198413
Marinobacter	0	0.198413
Marinovum	0	0.198413
Massilia	0	0.198413
Methanobacterium	0	0.198413
Methanosarcina	0	0.198413
Methylocystis	0	0.198413
Methylorubrum	0	0.198413
Microvirga	0	0.198413
Mitsuaria	0	0.198413
Modestobacter	0	0.198413
Nordella	0	0.198413
Ornithinimicrobium	0	0.198413
Oxynema	0	0.198413
Pannonibacter	0	0.198413
Paracoccus	0	0.198413
Pararhodospirillum	0	0.198413
Phycicoccus	0	0.198413
Pigmentiphaga	0	0.198413
Pirellula	0	0.198413
Pleurocapsa	0	0.198413
Polaromonas	0	0.198413
Porphyrobacter	0	0.198413
Prauserella	0	0.198413
Pseudanabaena	0	0.198413
Pseudoalteromonas	0	0.198413
Pseudohongiella	0	0.198413
Pseudolabrys	0	0.198413
Rathayibacter	0	0.198413
Rhodobaca	0	0.198413
Rhodopseudomonas	0	0.198413
Rufibacter	0	0.198413
Runella	0	0.198413
Saccharothrix	0	0.198413
Sandaracinus	0	0.198413
Simplicispira	0	0.198413
Sorangium	0	0.198413
Sphaerochaeta	0	0.198413
Spirosoma	0	0.198413
Stella	0	0.198413
Streptosporangium	0	0.198413
Sulfuritalea	0	0.198413
Tetrasphaera	0	0.198413
Thermobaculum	0	0.198413
Thermomonospora	0	0.198413
Thiodictyon	0	0.198413
Tsukamurella	0	0.198413
Turneriella	0	0.198413
Verminephrobacter	0	0.198413
Vitreoscilla	0	0.198413
Wenzhouxiangella	0	0.198413
Xanthomonas	0	0.198413
Anaeromyxobacter	0.700935	0.198413
Bosea	0.700935	0.992063
Candidatus Koribacter	0.700935	0.198413
Cupriavidus	0.700935	0.198413
Curtobacterium	0.700935	0.198413
Egicoccus	0.700935	0.198413
Emcibacter	0.700935	0.198413
Euzebya	0.700935	0.396825
Gemmatirosa	0.700935	1.5873
Kutzneria	0.700935	0.198413
Labilithrix	0.700935	0.198413
Lentzea	0.700935	0.198413
Limnoglobus	0.700935	0.396825
Methylobacterium	0.700935	0.396825
Mycolicibacterium	0.700935	3.1746
Nakamurella	0.700935	0.396825
Nocardia	0.700935	0.396825
Paludisphaera	0.700935	0.198413
Plantactinospora	0.700935	0.198413
Ramlibacter	0.700935	0.992063
Rhodoplanes	0.700935	1.38889
Saccharopolyspora	0.700935	0.198413
Serinicoccus	0.700935	0.198413
Sphingobium	0.700935	0.992063
Terriglobus	0.700935	0.396825
Variovorax	0.700935	0.992063
Actinopolyspora	0.700935	0
Bacteriovorax	0.700935	0
Bremerella	0.700935	0
Candidatus Izimaplasma	0.700935	0
Cellulomonas	0.700935	0
Desulfobacca	0.700935	0
Devosia	0.700935	0
Fuerstia	0.700935	0
Haliangium	0.700935	0
Halomonas	0.700935	0
Haloterrigena	0.700935	0
Hymenobacter	0.700935	0
Kibdelosporangium	0.700935	0
Kocuria	0.700935	0
Legionella	0.700935	0
Luteibacter	0.700935	0
Mesorhizobium	0.700935	0
Methanoregula	0.700935	0
Methylosinus	0.700935	0
Microbacterium	0.700935	0
Microbulbifer	0.700935	0
Microcoleus	0.700935	0
Micromonospora	0.700935	0
Moorella	0.700935	0
Neorhizobium	0.700935	0
Nostoc	0.700935	0
Paeniclostridium	0.700935	0
Parvibaculum	0.700935	0
Pedobacter	0.700935	0
Pimelobacter	0.700935	0
Pistricoccus	0.700935	0
Planctopirus	0.700935	0
Pseudonocardia	0.700935	0
Pseudorhodoplanes	0.700935	0
Rhodospirillum	0.700935	0
Roseivivax	0.700935	0
Saccharomonospora	0.700935	0
Salmonella	0.700935	0
Sinorhizobium	0.700935	0
Sphaerobacter	0.700935	0
Stackebrandtia	0.700935	0
Sulfuriferula	0.700935	0
Syntrophothermus	0.700935	0
Tessaracoccus	0.700935	0
Thermaerobacter	0.700935	0
Tumebacillus	0.700935	0
Bacillus	0.934579	0.198413
Gemmata	0.934579	0.396825
Planctomyces	0.934579	0.396825
Rhodococcus	0.934579	1.19048
Rubrobacter	0.934579	0.198413
Tepidiforma	0.934579	0.198413
Viruses	0.934579	2.77778
Aeromicrobium	0.934579	0
Cohnella	0.934579	0
Gordonia	0.934579	0
Actinoplanes	1.16822	0.793651
Amycolatopsis	1.16822	0.396825
Aquisphaera	1.16822	0.992063
Blastococcus	1.16822	0.992063
Mucilaginibacter	1.16822	0.396825
Corynebacterium	1.16822	0
Ktedonosporobacter	1.16822	0
Candidatus Solibacter	1.63551	1.38889
Catenulispora	1.63551	0.198413
Nocardioides	1.63551	4.7619
Singulisphaera	1.63551	0.198413
Bradyrhizobium	1.86916	4.96032
Mycobacterium	1.86916	0.396825
Pseudomonas	2.1028	3.37302
Conexibacter	2.33645	1.98413
Baekduia	2.80374	1.98413
Streptomyces	3.27103	5.55556
Sphingomonas	3.50467	1.38889
cannot be assigned to a (non-viral) genus	6.30841	5.95238
